# Supplementary material for: Streptococcus thermophilus iHA318 Improves Dry Eye Symptoms by Mitigating Ocular Surface Damage in a Mouse Model
Source: Microorganisms. 2024 Jun 27;12(7):1306. doi: 10.3390/microorganisms12071306 (PMC11279365; doi:10.3390/microorganisms12071306)
Supplement: Supplementary file 1 [file microorganisms-12-01306-s001.zip]

Archive with 9 entries (8 files):
- sFigure 1.tiff
- sFigure 2.tiff
- sFigure 3.tiff
- Supplementary Information.pdf
- __MACOSX/
- __MACOSX/._sFigure 1.tiff
- __MACOSX/._sFigure 2.tiff
- __MACOSX/._sFigure 3.tiff
- __MACOSX/._Supplementary Information.docx
